# Supplementary material for: Screening of Germplasm Resources with Low-Phosphorus Tolerance During the Seedling Stage of Rice
Source: Plants (Basel). 2025 May 20;14(10):1543. doi: 10.3390/plants14101543 (PMC12115332; doi:10.3390/plants14101543)
Supplement: Supplementary file 1 [file plants-14-01543-s001.zip]

Archive with 1 entries (1 files):
- Appendix Table..xlsx
