# Supplementary material for: Screening of Germplasm Resources with Low-Phosphorus Tolerance During the Seedling Stage of Rice
Source: Plants (Basel). 2025 May 20;14(10):1543. doi: 10.3390/plants14101543 (PMC12115332; doi:10.3390/plants14101543)
Supplement: Supplementary file 1 [file plants-14-01543-s001.zip › Appendix Table..xlsx]

## Sheet: Table S1
Table S1. Traits of 156 rice varieties grown low and normal P environment
Index	Treatment	Average	Maximum	Minimum	Standard	Coefficient of
			value	value	deviation	variation（%）
Plant height (cm)	NP	30.785***	36.6	18.8	7.425	20.75
	LP	22.114	30.7	15.3	6.85	30.98
Leaf area cm2/plant)	NP	19.06	31.42	7.03	7.494	39.32
	LP	18.725	29.71	6	7.02	37.49
SPAD	NP	26.937***	35.37	16.43	3.518	13.06
	LP	19.556	27	14.3	2.773	14.18
Fresh ground weight (g/plant)	NP	0.592***	0.971	0.254	0.156	26.31
	LP	0.43	0.889	0.248	0.124	28.74
Fresh underground weight (g/plant)	NP	0.371*	0.684	0.19	0.115	31.05
	LP	0.313	0.725	0.103	0.087	27.86
Total fresh weight per plant (g/plant)	NP	0.963*	1.655	0.464	0.234	24.31
	LP	0.843	1.314	0.443	0.154	18.29
Ground dry weight (g/plant)	NP	0.117	0.199	0.073	0.027	23.33
	LP	0.108	0.178	0.052	0.025	23.21
Underground dry weight (g/plant)	NP	0.048***	0.125	0.02	0.022	32.69
	LP	0.036	0.134	0.011	0.01	28.28
Total dry weight per plant (g/plant)	NP	0.166***	0.329	0.095	0.042	25.62
	LP	0.144	0.214	0.077	0.027	18.79
Ground phosphorus content (g/kg)	NP	1.342***	1.497	0.362	0.495	20.25
	LP	1.015	0.988	0.252	0.362	27.55
Underground phosphorus content (g/kg)	NP	0.819***	1.169	0.333	0.374	23.09
	LP	0.797	0.869	0.214	0.23	28.83
Above-ground phosphorus accumulation (mg/plant)	NP	0.188***	0.319	0.052	0.09	31.14
	LP	0.051	0.254	0.008	0.074	38.66
Underground phosphorus accumulation (mg/plant)	NP	0.176***	0.121	0.003	0.039	30.36
	LP	0.049	0.097	0.004	0.012	25.54
Phosphorus accumulation per plant (mg/plant)	NP	0.308***	0.362	0.05	0.108	29.48
	LP	0.209	0.195	0.029	0.075	26.88
Above-ground phosphorus utilization efficiency(g.g-1)	NP	0.351***	0.574	0.21	0.275	32.32
	LP	0.328	0.383	0.173	0.214	34.06
Underground phosphorus utilization efficiency(g.g-1)	NP	0.244	0.443	0.401	0.217	20.76
	LP	0.206	0.216	0.184	0.269	33.43
Phosphorus utilization efficiency per plant(g.g-1)	NP	0.596***	0.642	0.366	0.189	21.15
	LP	0.408	0.463	0.23	0.169	35.34
Root-shoot ratio	NP	0.552***	1.321	0.167	0.172	31.2
	LP	0.619	1.409	0.12	0.132	21.35
Acid phosphatase	NP	15.318*	28.077	2.541	5.349	34.92
	LP	13.008	21.152	2.877	4.187	32.19
Root length (cm/plant)	NP	14.335***	25.333	5.626	5.163	36.01
	LP	16.058	33.644	5.08	3.426	21.34
Root surface area (cm2)	NP	2.677***	5.421	0.918	0.971	36.28
	LP	2.934	5.775	0.861	0.651	22.2
Root volume(cm3/plant)	NP	0.046*	0.258	0.012	0.013	28.17
	LP	0.049	0.297	0.011	0.013	30.24
Average diameter (mm)	NP	0.535***	1.056	0.383	0.084	15.7
	LP	0.487	0.731	0.322	0.069	14.15
Note: ***Significant at 0.001 level (bilateral); ** Significant at 0.01 level (bilateral); * Significant at 0.05 level (bilateral)

## Sheet: Table S2
Table S2. The comprehensive traits index values, weights, μ(X) and comprehensive evaluation value (D) of each variety.
Variety	Z1	Z2	Z3	Z4	Z5	μ X1	μ(X2)	μ(X3)	μ(X4)	μ(X5)	D	ranking
number
V1	0.009	-0.62	-0.457	0.839	0.155	0.427	0.126	0.33	0.511	0.645	0.3793	84
V2	-0.303	-0.23	0.354	-0.833	0.072	0.231	0.206	0.542	0.256	0.626	0.3028	119
V3	-0.264	-0.27	0.951	-0.007	0.96	0.255	0.198	0.698	0.382	0.829	0.4178	61
V4	-0.112	-0.31	0.265	0.359	0.394	0.351	0.189	0.519	0.438	0.699	0.3319	104
V5	-0.364	0.17	1.824	-0.11	-0.153	0.192	0.288	0.926	0.366	0.574	0.4343	51
V6	-0.433	0	-1.556	-1.455	-0.618	0.149	0.253	0.043	0.16	0.468	0.2046	153
V7	0.033	0.23	0.166	-0.764	0.247	0.443	0.3	0.493	0.266	0.666	0.28	132
V8	0.715	-0.17	0.734	0.227	-1.4	0.873	0.218	0.641	0.418	0.288	0.4066	70
V9	-0.315	-0.13	1.13	0.437	0.436	0.223	0.226	0.745	0.45	0.709	0.6691	7
V10	0.082	0.14	0.174	1.149	1.396	0.474	0.282	0.495	0.559	0.929	0.363	90
V11	0.24	0.22	-1.236	1.502	-0.516	0.573	0.298	0.126	0.613	0.491	0.4049	71
V12	-0.355	0.18	-1.447	-0.468	-1.18	0.198	0.29	0.071	0.311	0.339	0.4024	73
V13	-0.02	-0.6	-0.456	0.109	0.614	0.409	0.13	0.33	0.4	0.75	0.268	137
V14	-0.199	-0.23	-0.14	0.506	0.662	0.296	0.206	0.413	0.46	0.761	0.4027	72
V15	0.165	-0.21	0.34	0.488	-0.066	0.526	0.21	0.538	0.458	0.594	0.351	97
V16	0.451	-0.08	0.71	0.315	0.089	0.706	0.237	0.635	0.431	0.63	0.4805	38
V17	0.117	0.08	0.419	0.645	0.069	0.496	0.27	0.559	0.482	0.625	0.5683	19
V18	-0.106	-0.37	-0.485	0.367	1.542	0.355	0.177	0.323	0.439	0.962	0.4422	47
V19	-0.41	-0.73	1.015	0.392	-0.02	0.163	0.103	0.715	0.443	0.605	0.381	82
V20	0.329	-0.31	0.328	-0.168	-0.814	0.629	0.189	0.535	0.357	0.423	0.258	140
V21	0.042	-0.14	0.805	-0.199	-0.108	0.448	0.224	0.66	0.353	0.584	0.52	26
V22	-0.034	-0.66	0.14	1.131	0.333	0.4	0.117	0.486	0.556	0.685	0.4162	63
V23	0.521	-0.32	0.122	0.35	0.537	0.75	0.187	0.481	0.437	0.732	0.3992	75
V24	-0.091	-0.14	-0.107	0.922	1.229	0.364	0.224	0.421	0.524	0.891	0.5894	14
V25	0.053	0.07	0.139	1.087	1.183	0.455	0.267	0.486	0.549	0.88	0.4219	57
V26	0.551	-0.37	-0.482	-0.207	-0.145	0.769	0.177	0.323	0.351	0.576	0.381	83
V27	0.151	-0.44	-0.207	0.244	1.137	0.517	0.163	0.395	0.42	0.87	0.5712	17
V28	-0.097	0.02	-0.058	-0.353	1.255	0.361	0.257	0.434	0.329	0.897	0.4673	41
V29	0.096	0.11	-0.559	0.944	0.91	0.482	0.276	0.303	0.527	0.818	0.3899	79
V30	0.73	0.12	0.368	0.467	-1.366	0.882	0.278	0.546	0.454	0.296	0.429	54
V31	0.69	0.6	0.353	-0.027	0.685	0.857	0.377	0.542	0.379	0.766	0.6748	6
V32	-0.215	0.25	-0.938	-0.692	0.081	0.286	0.305	0.204	0.277	0.628	0.5818	15
V33	0.173	-0.21	0.068	-0.105	1.106	0.531	0.21	0.467	0.367	0.863	0.3515	96
V34	0.149	0.16	0.197	0.768	0.673	0.516	0.286	0.501	0.501	0.763	0.4931	35
V35	0.458	0.03	-0.143	-0.448	0.022	0.711	0.259	0.412	0.314	0.614	0.4382	50
V36	0.158	-0.09	-0.123	-0.273	1.33	0.521	0.235	0.417	0.341	0.914	0.5566	21
V37	0.079	0.11	-0.451	-1.918	-0.002	0.472	0.276	0.332	0.09	0.609	0.4119	67
V38	-0.618	-0.78	-0.014	0.193	-2.659	0.032	0.093	0.446	0.413	0	0.344	100
V39	-0.349	0.4	-0.33	-1.015	0.82	0.202	0.335	0.363	0.228	0.797	0.2213	151
V40	-0.13	-0.44	-0.081	0.832	0.039	0.34	0.163	0.428	0.51	0.618	0.456	43
V41	0.318	0.15	0.283	1.066	0.903	0.622	0.284	0.523	0.546	0.816	0.3458	99
V42	0.002	0.01	-0.2	-0.065	0.098	0.423	0.255	0.397	0.373	0.632	0.3576	92
V43	-0.371	-0.21	0.035	0.046	0.216	0.188	0.21	0.459	0.39	0.659	0.497	33
V44	-0.543	0.17	-0.023	0.85	-1.922	0.079	0.288	0.443	0.513	0.169	0.3833	80
V45	-0.347	0.48	0.071	-0.209	0.778	0.203	0.352	0.468	0.351	0.787	0.2678	138
V46	0.25	0.4	-0.057	4.032	1.546	0.579	0.335	0.435	1	0.963	0.393	78
V47	0.185	-0.3	0.564	0.149	0.12	0.538	0.191	0.597	0.406	0.637	0.2493	143
V48	-0.02	-0.42	0.119	-0.288	0.312	0.409	0.167	0.481	0.339	0.681	0.2861	128
V49	0.003	0.05	-0.638	-0.092	0.745	0.424	0.263	0.283	0.369	0.78	0.4721	39
V50	-0.399	1.18	0.102	-0.488	-0.98	0.17	0.496	0.476	0.308	0.385	0.504	31
V51	-0.346	0.42	0.403	0.493	0.029	0.204	0.34	0.555	0.458	0.616	0.4978	32
V52	-0.511	-0.12	-1.31	0.516	-1.029	0.1	0.228	0.107	0.462	0.373	0.333	103
V53	-0.33	-0.12	0.692	-0.216	0.241	0.214	0.228	0.63	0.35	0.664	0.4244	55
V54	-0.463	-0.42	0.638	-1.037	-1.173	0.13	0.167	0.616	0.224	0.34	0.248	144
V55	-0.602	0.22	0.603	0.479	-2.086	0.042	0.298	0.607	0.456	0.131	0.2927	122
V56	-0.102	0.52	-1.719	0.127	-0.806	0.358	0.36	0	0.402	0.425	0.1945	154
V57	0.182	0.11	-0.195	1.117	0.422	0.537	0.276	0.398	0.554	0.706	0.3245	110
V58	-0.178	0.01	-1.581	-0.489	-1.106	0.31	0.255	0.036	0.308	0.356	0.1782	155
V59	0.489	-0.11	-1.211	0.043	-1.156	0.73	0.23	0.133	0.39	0.344	0.1505	156
V60	-0.461	2.97	0.634	-0.739	-1.045	0.131	0.864	0.615	0.27	0.37	0.4838	37
V61	-0.15	0.09	-1.312	0.793	-0.696	0.327	0.272	0.106	0.504	0.45	0.4136	64
V62	-0.459	0.45	-0.132	-0.157	-1.537	0.132	0.346	0.415	0.359	0.257	0.3294	107
V63	-0.322	0.31	-0.49	0.642	0.72	0.219	0.317	0.321	0.481	0.774	0.5706	18
V64	-0.099	0.29	-0.911	-0.443	-1.226	0.359	0.313	0.211	0.315	0.328	0.2118	152
V65	-0.12	0.43	-0.99	0.015	-0.888	0.346	0.342	0.191	0.385	0.406	0.3227	111
V66	-0.178	-0.15	-0.448	0.293	1.689	0.31	0.222	0.332	0.428	0.996	0.2792	133
V67	0.737	-0.48	0.075	0.511	-1.591	0.887	0.154	0.469	0.461	0.245	0.2633	139
V68	0.384	-0.06	-0.077	-1.127	-0.432	0.664	0.241	0.429	0.211	0.51	0.3426	101
V69	0.855	-0.32	-0.076	-0.06	-0.956	0.961	0.187	0.43	0.374	0.39	0.3305	105
V70	-0.287	0.79	1.63	-0.42	0.45	0.241	0.416	0.876	0.319	0.712	0.4404	49
V71	0.605	-0.92	-0.267	1.332	-1.573	0.803	0.064	0.38	0.587	0.249	0.5677	20
V72	0.803	-0.39	0.397	0.148	-0.733	0.928	0.173	0.553	0.406	0.441	0.5048	30
V73	0.851	-0.21	0.618	1.392	-0.608	0.958	0.21	0.611	0.596	0.47	0.6835	4
V74	0.158	0.44	-0.874	0.959	0.623	0.521	0.344	0.221	0.53	0.752	0.3292	108
V75	0.881	0.54	0.608	0.87	0.032	0.977	0.364	0.608	0.516	0.616	0.6431	9
V76	0.917	0.42	0.502	0.584	-0.462	1	0.34	0.581	0.472	0.503	0.6593	8
V77	-0.465	0.37	-0.213	-0.899	-1.829	0.129	0.329	0.394	0.245	0.19	0.6053	13
V78	-0.319	1	-0.09	0.239	0.589	0.221	0.459	0.426	0.42	0.744	0.7145	1
V79	-0.452	0.05	-1.396	0.784	-0.937	0.137	0.263	0.084	0.503	0.395	0.3968	76
V80	0.593	3.63	0.557	-0.547	1.501	0.796	1	0.595	0.299	0.953	0.7107	2
V81	-0.043	-0.41	-0.284	0.876	0.49	0.395	0.169	0.375	0.517	0.721	0.6773	5
V82	-0.177	-0.32	-0.711	-0.208	0.552	0.31	0.187	0.264	0.351	0.736	0.6265	11
V83	0.072	0.66	0.132	-0.118	0.555	0.467	0.389	0.484	0.365	0.736	0.3022	121
V84	0.001	-0.91	-0.679	-0.132	0.232	0.422	0.066	0.272	0.363	0.662	0.2475	145
V85	0.186	-0.39	0.076	-1.212	0.539	0.539	0.173	0.469	0.198	0.733	0.2451	146
V86	0.218	-0.24	0.029	0.059	0.171	0.559	0.204	0.457	0.392	0.648	0.5785	16
V87	0.216	0.26	0.276	-0.117	0.665	0.558	0.307	0.522	0.365	0.762	0.4214	58
V88	0.023	0.09	-0.442	0.103	1.706	0.436	0.272	0.334	0.399	1	0.4578	42
V89	0.092	0	-0.209	0.745	1.505	0.48	0.253	0.395	0.497	0.954	0.3822	81
V90	-0.182	-0.12	-0.815	-2.064	0.653	0.307	0.228	0.236	0.067	0.759	0.3746	89
V91	-0.198	-0.34	-0.851	0.081	-0.242	0.297	0.183	0.227	0.395	0.554	0.3558	93
V92	-0.211	0.04	-0.594	-1.079	-0.334	0.289	0.261	0.294	0.218	0.533	0.418	60
V93	-0.351	-1.23	0.498	-0.204	0.774	0.201	0	0.58	0.352	0.786	0.4484	45
V94	-0.127	-0.82	-0.352	-0.265	1.107	0.342	0.084	0.357	0.342	0.863	0.4408	48
V95	-0.029	-0.82	-0.448	-0.827	1.037	0.404	0.084	0.332	0.256	0.847	0.2822	130
V96	-0.035	-0.83	-0.151	1.219	0.847	0.4	0.082	0.41	0.57	0.803	0.4124	66
V97	-0.277	-0.66	0.712	-0.859	0.872	0.247	0.117	0.636	0.252	0.809	0.4165	62
V98	-0.015	-0.91	-0.27	0.733	1.101	0.412	0.066	0.379	0.495	0.861	0.3759	88
V99	-0.408	-0.58	0.892	1.255	0.167	0.165	0.134	0.683	0.575	0.647	0.2901	127
V100	-0.392	-0.86	0.299	-1.609	-0.217	0.175	0.076	0.528	0.137	0.559	0.3528	95
V101	-0.421	-0.04	-0.019	0.861	0.215	0.156	0.245	0.444	0.515	0.658	0.3554	94
V102	-0.308	0.04	1.395	0.098	0.399	0.228	0.261	0.814	0.398	0.701	0.3501	98
V103	0.045	-0.38	-0.246	0.617	0.069	0.45	0.175	0.385	0.477	0.625	0.4228	56
V104	-0.153	0.52	-0.581	0.315	1.17	0.325	0.36	0.298	0.431	0.877	0.4019	74
V105	0.547	0.28	-0.111	0.275	-0.083	0.767	0.311	0.42	0.425	0.59	0.3187	115
V106	0.75	0.14	0.511	0.527	-1.543	0.895	0.282	0.583	0.464	0.256	0.4092	68
V107	0.5	0.1	0.632	-0.95	-0.062	0.737	0.274	0.615	0.238	0.595	0.3025	120
V108	0.265	0.3	-0.028	0.486	0.282	0.589	0.315	0.442	0.457	0.674	0.3106	116
V109	-0.029	0.63	-0.154	-1.707	1.571	0.404	0.383	0.409	0.122	0.969	0.2348	147
V110	0.183	-0.18	-0.192	-1.68	-0.077	0.537	0.216	0.399	0.126	0.592	0.2837	129
V111	0.195	0.01	-0.484	-0.77	0.112	0.545	0.255	0.323	0.265	0.635	0.4088	69
V112	0.153	0.08	-0.049	-0.928	0.213	0.518	0.27	0.437	0.241	0.658	0.3792	85
V113	-0.144	0.43	-0.236	-0.494	1.045	0.331	0.342	0.388	0.307	0.849	0.534	23
V114	-0.415	0.29	-0.552	-0.299	-1.176	0.16	0.313	0.305	0.337	0.34	0.6188	12
V115	-0.068	-0.02	-0.544	0.13	0.295	0.379	0.249	0.307	0.403	0.677	0.4214	59
V116	-0.147	0.4	-0.898	-0.259	0.621	0.329	0.335	0.215	0.343	0.751	0.5236	25
V117	-0.543	0.29	0.015	-0.142	-2.081	0.079	0.313	0.453	0.361	0.132	0.6429	10
V118	-0.336	2.8	2.106	-1.25	-0.514	0.21	0.829	1	0.192	0.491	0.2738	135
V119	-0.378	-0.54	-1.597	-1.543	-1.01	0.183	0.142	0.032	0.147	0.378	0.454	44
V120	0.239	-0.74	0.175	0.529	0.618	0.573	0.101	0.495	0.464	0.751	0.413	65
V121	0.797	0.12	0.202	1.984	-1.524	0.924	0.278	0.502	0.687	0.26	0.4326	52
V122	0.326	-0.4	0.304	-0.041	-1.152	0.627	0.171	0.529	0.377	0.345	0.4859	36
V123	0.349	-0.05	0.949	1.019	-0.444	0.642	0.243	0.698	0.539	0.507	0.31	117
V124	0.183	0.05	-1.065	0.818	-1.284	0.537	0.263	0.171	0.508	0.315	0.2744	134
V125	0.425	0.55	-0.599	1.282	-1.11	0.69	0.366	0.293	0.579	0.355	0.3785	86
V126	0.122	0.59	-1.348	-0.592	-0.091	0.499	0.374	0.097	0.292	0.588	0.3249	109
V127	0.373	0.72	-0.233	0.364	1.312	0.657	0.401	0.388	0.439	0.91	0.2902	126
V128	0.342	-0.13	0.463	0.644	-0.695	0.637	0.226	0.57	0.482	0.45	0.3066	118
V129	-0.31	-0.1	0.027	0.862	1.26	0.226	0.233	0.456	0.515	0.898	0.322	114
V130	-0.416	-0.24	1.579	0.778	0.147	0.16	0.204	0.862	0.502	0.643	0.5345	22
V131	-0.405	0.04	1.652	-0.181	-0.238	0.166	0.261	0.881	0.355	0.555	0.6968	3
V132	-0.241	0.7	-0.645	-0.478	0.849	0.27	0.397	0.281	0.31	0.804	0.5181	28
V133	-0.415	-0.4	0.43	V133	-0.415	-0.4	0.171	0.562	0.443	0.544	0.5074	29
V134	-0.108	0.15	-0.453	-0.543	0.348	0.354	0.284	0.331	0.3	0.689	0.4478	46
V135	-0.163	-0.04	-0.328	-1.619	1.566	0.319	0.245	0.364	0.135	0.968	0.5268	24
V136	-0.313	-0.4	0.629	-2.503	0.043	0.224	0.171	0.614	0	0.619	0.494	34
V137	-0.016	0.06	-1.265	0.107	-1.132	0.412	0.265	0.119	0.399	0.35	0.3772	87
V138	-0.586	0.32	-0.708	-0.322	-1.458	0.052	0.319	0.264	0.334	0.275	0.4709	40
V139	-0.376	0.35	-0.17	-0.611	0.615	0.185	0.325	0.405	0.29	0.75	0.5186	27
V140	-0.169	-0.75	-0.147	-1.216	0.682	0.315	0.099	0.411	0.197	0.765	0.2558	142
V141	-0.492	0.19	1.317	-0.912	-0.963	0.112	0.292	0.794	0.243	0.389	0.3296	106
V142	-0.481	-0.9	1.543	0.207	-0.214	0.119	0.068	0.853	0.415	0.56	0.2916	124
V143	0.354	-0.26	0.085	0.076	-0.774	0.645	0.2	0.472	0.395	0.432	0.2574	141
V144	-0.311	-0.4	0.919	-0.917	0.445	0.226	0.171	0.69	0.243	0.711	0.3406	102
V145	-0.343	0.47	-0.741	-0.492	0.872	0.206	0.35	0.256	0.308	0.809	0.2802	131
V146	-0.489	-0.33	1.757	-0.424	-0.763	0.113	0.185	0.909	0.318	0.434	0.3961	77
V147	-0.669	0.26	0.969	2.433	-0.066	0	0.307	0.703	0.755	0.594	0.4311	53
V148	0.528	-0.34	0.325	-1.13	0.163	0.755	0.183	0.534	0.21	0.647	0.2918	123
V149	0.499	-0.66	0.593	-0.903	-0.774	0.736	0.117	0.604	0.245	0.432	0.3629	91
V150	0.153	0.04	-0.252	-0.909	1.215	0.518	0.261	0.384	0.244	0.888	0.2284	148
V151	0.793	-0.36	0.453	-0.497	-0.556	0.922	0.179	0.568	0.307	0.482	0.271	136
V152	0.491	-0.44	0.451	-1.291	-0.394	0.731	0.163	0.567	0.185	0.519	0.3225	112
V153	0.046	-0.15	-0.19	-0.933	0.067	0.451	0.222	0.4	0.24	0.625	0.2281	149
V154	0.076	-0.63	0.239	-0.75	0.405	0.47	0.123	0.512	0.268	0.702	0.3225	113
V155	-0.387	-1.1	0.637	-1.945	0.12	0.178	0.027	0.616	0.085	0.637	0.2279	150
V156	-0.548	-0.57	2.08	0.155	-0.804	0.076	0.136	0.993	0.407	0.425	0.2915	125
Weight	0.487	0.199	0.133	0.094	0.087

## Sheet: Table S3
Table S3. Test rice Germplasm
Variety number	Germplasm	Variety number	Germplasm	Variety number	Germplasm	Variety number	Germplasm
V1	Q3-23	V40	HK 4617	V79	Y2-13	V118	ZKF 21-1
V2	Y3-37	V41	JND 771	V80	CJ 625	V119	YD 802
V3	Q5-18	V42	Y2-20	V81	Y3-19	V120	JJ 355
V4	Q3-17	V43	Q3-1	V82	Y3-11	V121	Q2-7
V5	C J677	V44	SL 23	V83	Q3-18	V122	Q5-12
V6	Q3-10	V45	SL 24	V84	Y3-17	V123	TH 2202
V7	Q3-16	V46	Q2-13	V85	JND 673	V124	Y2-22
V8	ZDS 809	V47	Q3-29	V86	Q3-22	V125	22-2001
V9	Q5-6	V48	Q3-11	V87	Y3-39	V126	JH 808
V10	Q2-16	V49	HK 9877	V88	Q3-21	V127	DJ 701
V11	Y2-8	V50	Y3-12	V89	MYD 100	V128	Q3-20
V12	Y2-16	V51	JND 669	V90	Y2-21	V129	Y3-29
V13	LD 217	V52	DD 144	V91	JND 777	V130	DD 607
V14	Y3-26	V53	Y2-19	V92	JND 667	V131	JND 873
V15	TY 967	V54	Y3-33	V93	JD 937	V132	JD 722
V16	Y3-7	V55	Y3-38	V94	JD 155	V133	Q5-14
V17	Y3-14	V56	JG 981	V95	JJ 337	V134	Q2-17
V18	JYJ	V57	Y3-24	V96	Q3-28	V135	Q5-8
V19	Y3-9	V58	T 35	V97	SJ 121	V136	JD 133
V20	22-2008	V59	Y3-31	V98	Y3-41	V137	Y3-30
V21	DD 862	V60	Y3-32	V99	Y3-15	V138	Y2-17
V22	TH 2272	V61	JG 983	V100	HK 617	V139	DD 628
V23	Q2-8	V62	Y3-25	V101	Y3-10	V140	TH 2179
V24	Q3-30	V63	Q3-3	V102	Y3-3	V141	Q2-75
V25	Q2-1	V64	LD 20	V103	Y3-28	V142	HY 16
V26	Q2-3	V65	JD 36	V104	Q5-11	V143	JD 51
V27	Q3-13	V66	Y2-2	V105	TY 955	V144	Q3-4
V28	Q3-24	V67	Q3-25	V106	Y3-13	V145	HK 870
V29	Y3-42	V68	Q2-3	V107	Q3-37	V146	Q5-15
V30	Q3-15	V69	Y3-16	V108	Q3-27	V147	Y2-1
V31	Y3-34	V70	XN 968	V109	ZLJ 10	V148	Y2-23
V32	Q2-9	V71	Y3-35	V110	Q2-2	V149	Y2-5
V33	Q3-8	V72	ND 6118	V111	Q2-5	V150	JD 218
V34	Y3-7	V73	LD 1001	V112	Y2-11	V151	Q2-14
V35	Y2-3	V74	Y3-2	V113	Q3-12	V152	Y3-4
V36	Q5-17	V75	Y3-21	V114	TY 8704	V153	Y3-23
V37	Q2-10	V76	Q3-7	V115	Q3-9	V154	Y3-22
V38	DD 807	V77	Q5-9	V116	Q3-26	V155	Q5-16
V39	JIJ 338	V78	JND 705	V117	Q3-14	V156	LD 1136
Note: CJ 667:Changjing 667; ZDS 809:Zhongduoshou 809; TY 967:Tongyu 967; JYJ: Jingyujing; DD 862:Dongdao 862; TH: Tonghe 2272; HK 4617:Hongke 4617; JND 771:Jing nongda 771; SL 23:Songliang 23; SL 24:Songliang 24; HK 9877:Hongke 9877; JND 669:Jinongda 669; DD 144:Dongdao 144; JG 981:Jingu 981; JG 983:Jingu 983; LD 20:Longdao 20; JD 36:Jiadao36; XN 968:Xinong 968; ND 6118:Nongda 6118; LD 1001:Longd…
